# Supplementary material for: Dynamic Changes in miRNA Expression during the Generation of Expanded and Activated NK Cells
Source: Int J Mol Sci. 2023 Aug 31;24(17):13556. doi: 10.3390/ijms241713556 (PMC10488243; doi:10.3390/ijms241713556)
Supplement: Supplementary file 1 [file ijms-24-13556-s001.zip]

Archive with 1 entries (1 files):
- ijms-2569427-supplementary.pdf
